# Supplementary material for: Heterologous Expression of Either Human or Soya Bean Ferritins in Budding Yeast Reveals Common Functions Protecting Against Oxidative Agents and Counteracting Double-Strand Break Accumulation
Source: Biomolecules. 2025 Mar 20;15(3):447. doi: 10.3390/biom15030447 (PMC11939973; doi:10.3390/biom15030447)
Supplement: Supplementary file 1 [file biomolecules-15-00447-s001.zip]

Archive with 4 entries (4 files):
- biomolecules-3478388-supplementary.pdf
- Original WB Images uncropped.zip
- PDF 1_Original WB images uncropped with a ladder.pdf
- PDF 2_Original WB Images.pdf
